# Supplementary material for: Comparative Analysis of Aroma Emissions in ‘Gala’ Apples Stored in Ethanol- and Hexanal-Enriched Controlled Atmosphere
Source: Foods. 2025 Mar 9;14(6):930. doi: 10.3390/foods14060930 (PMC11941499; doi:10.3390/foods14060930)
Supplement: Supplementary file 1 [file foods-14-00930-s001.zip]

Archive with 1 entries (1 files):
- foods-3501822-supplementary.pdf
